# Supplementary material for: Low-temperature redetermination of 3,4,5,6-tetra­hydro­pyrimidin-2(1H)-one
Source: Acta Crystallogr Sect E Struct Rep Online. 2008 Apr 26;64(Pt 5):o914. doi: 10.1107/S160053680801115X (PMC2961143; doi:10.1107/S160053680801115X)
Supplement: Supplementary file 1 [file e-64-0o914-sup1.cif]

##############################################################################
###                                                                        ###
###        Electronic paper (Acta Crystallographica Section E)             ###
###                                                                        ###
##############################################################################
#                                                                            #
# This CIF contains the data in a paper accepted for publication in Acta     #
# Crystallographica Section E. It conforms to the requirements of Notes      #
# for Authors for Section E, and has been peer reviewed under the auspices   #
# of the IUCr Commission on Journals.                                        #
#                                                                            #
# Full details of the Crystallographic Information File format               #
# are given in the paper "The Crystallographic Information File (CIF):       #
# a New Standard Archive File for Crystallography" by S. R. Hall, F. H.      #
# Allen and I. D. Brown [Acta Cryst. (1991), A47, 655-685].                  #
#                                                                            #
# The current version of the core CIF dictionary is obtainable from          #
# ftp://ftp.iucr.org/pub/cif_core.dic. The current version number is 2.4.    #
#                                                                            #
# Software is freely available for graphical display of the structure(s) in  #
# this CIF.  For information consult the CIF home page http://www.iucr.org/  #
# cif/home.html                                                              #
#                                                                            #
# This file may be used for bona fide research purposes within the           #
# scientific community so long as proper attribution is given to the journal # 
# article from which it was obtained.                                        #
#                                                                            #
##############################################################################
                                             
data_global
_audit_creation_method     SHELXL-97
_journal_date_recd_electronic     2008-02-27
_journal_date_accepted     2008-04-20
_journal_name_full     'Acta Crystallographica, Section E'
_journal_year     2008
_journal_volume     64
_journal_issue      5
_journal_page_first     o914
_journal_page_last     o914
_journal_paper_category     QO
_journal_coeditor_code     BV2094
_publ_contact_author
;
     Dr. Seik Weng Ng
     Department of Chemistry
     University of Malaya
     50603 Kuala Lumpur
     Malaysia
;
_publ_contact_author_email     seikweng@um.edu.my
_publ_contact_author_fax     '03 7967 4193'
_publ_contact_author_phone     '03 7967 6778'
_publ_section_title
;
Low-temperature rerefinement of 3,4,5,6-tetrahydropyrimidin-2(1<i>H</i>)-one
;
loop_
    _publ_author_name
    _publ_author_address
    'Rizal, Mohd. Razali'
;
     Department of Chemistry
     University of Malaya
     50603 Kuala Lumpur
     Malaysia
;
    'Azizul, Isha'
;
     Department of Chemistry
     University of Malaya
     50603 Kuala Lumpur
     Malaysia
;
    'Ng, Seik Weng'
;
     Department of Chemistry
     University of Malaya
     50603 Kuala Lumpur
     Malaysia
;
data_I
_audit_creation_method     SHELXL-97
_chemical_name_systematic
;
3,4,5,6-tetrahydropyrimidin-2(1<i>H</i>)-one
;
_chemical_name_common     ?
_chemical_formula_moiety     'C4 H8 N2 O'
_chemical_formula_sum     'C4 H8 N2 O'
_chemical_formula_iupac     'C4 H8 N2 O'
_chemical_formula_weight     100.12
_chemical_melting_point     ?
_symmetry_cell_setting     orthorhombic
_symmetry_space_group_name_H-M     'P n m a'
_symmetry_space_group_name_Hall     '-P 2ac 2n'
loop_
    _symmetry_equiv_pos_as_xyz
    'x, y, z'
    '-x+1/2, -y, z+1/2'
    '-x, y+1/2, -z'
    'x+1/2, -y+1/2, -z+1/2'
    '-x, -y, -z'
    'x-1/2, y, -z-1/2'
    'x, -y-1/2, z'
    '-x-1/2, y-1/2, z-1/2'
_cell_length_a     9.99580(10)
_cell_length_b     7.13270(10)
_cell_length_c     6.73650(10)
_cell_angle_alpha     90.00
_cell_angle_beta     90.00
_cell_angle_gamma     90.00
_cell_volume     480.290(10)
_cell_formula_units_Z     4
_cell_measurement_reflns_used     4972
_cell_measurement_theta_min     3.0
_cell_measurement_theta_max     30.4
_cell_measurement_temperature     100(2)
_exptl_crystal_description     block
_exptl_crystal_colour     colorless
_exptl_crystal_size_max     0.35
_exptl_crystal_size_mid     0.20
_exptl_crystal_size_min     0.15
_exptl_crystal_density_diffrn     1.385
_exptl_crystal_density_meas     ?
_exptl_crystal_density_method     'not measured'
_exptl_crystal_F_000     216
_exptl_absorpt_coefficient_mu     0.102
_exptl_absorpt_correction_type     none
_exptl_absorpt_process_details     ?
_exptl_absorpt_correction_T_min     ?
_exptl_absorpt_correction_T_max     ?
_exptl_special_details
;
;
_diffrn_ambient_temperature     100(2)
_diffrn_radiation_type     MoK\a
_diffrn_radiation_wavelength     0.71073
_diffrn_radiation_source     'fine-focus sealed tube'
_diffrn_radiation_monochromator     graphite
_diffrn_measurement_device_type     'Bruker SMART APEXII'
_diffrn_measurement_method     '\f and \w'
_diffrn_detector_area_resol_mean     ?
_diffrn_reflns_number     6595
_diffrn_reflns_av_R_equivalents     0.0199
_diffrn_reflns_av_sigmaI/netI     0.0114
_diffrn_reflns_theta_min     3.65
_diffrn_reflns_theta_max     30.00
_diffrn_reflns_theta_full     30.00
_diffrn_measured_fraction_theta_max     0.993
_diffrn_measured_fraction_theta_full     0.993
_diffrn_reflns_limit_h_min     -12
_diffrn_reflns_limit_h_max     13
_diffrn_reflns_limit_k_min     -9
_diffrn_reflns_limit_k_max     10
_diffrn_reflns_limit_l_min     -9
_diffrn_reflns_limit_l_max     9
_diffrn_standards_number     0
_diffrn_standards_interval_count     0
_diffrn_standards_interval_time     0
_diffrn_standards_decay_%     0
_reflns_number_total     749
_reflns_number_gt     719
_reflns_threshold_expression     I>2\s(I)
_refine_ls_structure_factor_coef     Fsqd
_refine_ls_matrix_type     full
_refine_ls_R_factor_all     0.0371
_refine_ls_R_factor_gt     0.0361
_refine_ls_wR_factor_gt     0.1077
_refine_ls_wR_factor_ref     0.1104
_refine_ls_goodness_of_fit_ref     1.062
_refine_ls_restrained_S_all     1.062
_refine_ls_number_reflns     749
_refine_ls_number_parameters     55
_refine_ls_number_restraints     0
_refine_ls_hydrogen_treatment     refall
_refine_ls_weighting_scheme     calc
_refine_ls_weighting_details
          'calc w=1/[\s^2^(Fo^2^)+(0.0818P)^2^+0.084P] where P=(Fo^2^+2Fc^2^)/3'
_atom_sites_solution_hydrogens     geom
_atom_sites_solution_primary     direct
_atom_sites_solution_secondary     difmap
_refine_ls_shift/su_max     0.001
_refine_ls_shift/su_mean     0.001
_refine_diff_density_max     0.487
_refine_diff_density_min     -0.215
_refine_ls_extinction_method     none
_refine_ls_extinction_coef     ?
loop_
    _atom_type_symbol
    _atom_type_description
    _atom_type_scat_dispersion_real
    _atom_type_scat_dispersion_imag
    _atom_type_scat_source
    'C' 'C' 0.0033 0.0016
                         'International Tables Vol C Tables 4.2.6.8 and 6.1.1.4'
    'H' 'H' 0.0000 0.0000
                         'International Tables Vol C Tables 4.2.6.8 and 6.1.1.4'
    'N' 'N' 0.0061 0.0033
                         'International Tables Vol C Tables 4.2.6.8 and 6.1.1.4'
    'O' 'O' 0.0106 0.0060
                         'International Tables Vol C Tables 4.2.6.8 and 6.1.1.4'
_computing_data_collection     'APEX2 (Bruker, 2007)'
_computing_cell_refinement     'SAINT (Bruker, 2007)'
_computing_data_reduction     'SAINT (Bruker, 2007)'
_computing_structure_solution     'SHELXS97 (Sheldrick, 2008)'
_computing_structure_refinement     'SHELXL97 (Sheldrick, 2008)'
_computing_molecular_graphics     'X-SEED (Barbour, 2001)'
_computing_publication_material     'publCIF (Westrip, 2008)'
loop_
    _atom_site_type_symbol
    _atom_site_label
    _atom_site_fract_x
    _atom_site_fract_y
    _atom_site_fract_z
    _atom_site_U_iso_or_equiv
    _atom_site_adp_type
    _atom_site_calc_flag
    _atom_site_refinement_flags
    _atom_site_occupancy
    _atom_site_disorder_assembly
    _atom_site_disorder_group
    O O1 0.48291(8) 0.7500 0.51927(11) 0.0143(2) Uani d S 1 . .
    N N1 0.58480(7) 0.58713(8) 0.27287(9) 0.0140(2) Uani d . 1 . .
    C C1 0.54996(10) 0.7500 0.36064(14) 0.0113(2) Uani d S 1 . .
    C C2 0.67121(7) 0.57605(10) 0.09858(11) 0.0145(2) Uani d . 1 . .
    C C3 0.65258(11) 0.7500 -0.02874(14) 0.0146(3) Uani d S 1 . .
    H H1 0.5642(13) 0.4836(18) 0.3405(19) 0.023(3) Uiso d . 1 . .
    H H21 0.6483(11) 0.4643(17) 0.0232(17) 0.017(3) Uiso d . 1 . .
    H H22 0.7668(11) 0.5621(17) 0.1397(17) 0.017(2) Uiso d . 1 . .
    H H31 0.5609(18) 0.7500 -0.089(3) 0.023(4) Uiso d S 1 . .
    H H32 0.7163(18) 0.7500 -0.140(3) 0.023(4) Uiso d S 1 . .
loop_
    _atom_site_aniso_label
    _atom_site_aniso_U_11
    _atom_site_aniso_U_22
    _atom_site_aniso_U_33
    _atom_site_aniso_U_12
    _atom_site_aniso_U_13
    _atom_site_aniso_U_23
    O1 0.0176(4) 0.0122(4) 0.0132(4) 0.000 0.0045(3) 0.000
    N1 0.0188(4) 0.0099(3) 0.0133(3) 0.0003(2) 0.0047(2) 0.00012(19)
    C1 0.0109(4) 0.0111(5) 0.0118(4) 0.000 -0.0008(3) 0.000
    C2 0.0173(4) 0.0128(4) 0.0133(4) 0.0010(2) 0.0039(2) -0.0008(2)
    C3 0.0177(5) 0.0145(5) 0.0117(4) 0.000 0.0013(3) 0.000
loop_
    _geom_bond_atom_site_label_1
    _geom_bond_atom_site_label_2
    _geom_bond_site_symmetry_2
    _geom_bond_distance
    _geom_bond_publ_flag
    O1 C1 . 1.2614(12) ?
    N1 C1 . 1.3492(8) ?
    N1 C2 . 1.4597(9) ?
    N1 H1 . 0.892(13) ?
    C1 N1 7_575 1.3492(8) ?
    C2 C3 . 1.5198(9) ?
    C2 H21 . 0.972(12) ?
    C2 H22 . 1.000(11) ?
    C3 C2 7_575 1.5198(9) ?
    C3 H31 . 1.001(18) ?
    C3 H32 . 0.982(19) ?
loop_
    _geom_angle_atom_site_label_1
    _geom_angle_atom_site_label_2
    _geom_angle_atom_site_label_3
    _geom_angle_site_symmetry_1
    _geom_angle_site_symmetry_3
    _geom_angle
    _geom_angle_publ_flag
    C1 N1 C2 . . 123.49(6) ?
    C1 N1 H1 . . 115.4(8) ?
    C2 N1 H1 . . 120.2(8) ?
    O1 C1 N1 . . 120.56(4) ?
    O1 C1 N1 . 7_575 120.56(4) ?
    N1 C1 N1 . 7_575 118.86(9) ?
    N1 C2 C3 . . 109.71(6) ?
    N1 C2 H21 . . 109.0(7) ?
    C3 C2 H21 . . 110.2(7) ?
    N1 C2 H22 . . 110.4(7) ?
    C3 C2 H22 . . 110.8(7) ?
    H21 C2 H22 . . 106.8(10) ?
    C2 C3 C2 7_575 . 109.45(8) ?
    C2 C3 H31 7_575 . 109.9(5) ?
    C2 C3 H31 . . 109.9(5) ?
    C2 C3 H32 7_575 . 110.5(5) ?
    C2 C3 H32 . . 110.5(5) ?
    H31 C3 H32 . . 106.7(15) ?
loop_
    _geom_torsion_atom_site_label_1
    _geom_torsion_atom_site_label_2
    _geom_torsion_atom_site_label_3
    _geom_torsion_atom_site_label_4
    _geom_torsion_site_symmetry_1
    _geom_torsion_site_symmetry_2
    _geom_torsion_site_symmetry_3
    _geom_torsion_site_symmetry_4
    _geom_torsion
    _geom_torsion_publ_flag
    C2 N1 C1 O1 . . . . -174.85(8) ?
    C2 N1 C1 N1 . . . 7_575 7.00(14) ?
    C1 N1 C2 C3 . . . . -30.95(10) ?
    N1 C2 C3 C2 . . . 7_575 52.71(10) ?
loop_
    _geom_hbond_atom_site_label_D
    _geom_hbond_atom_site_label_H
    _geom_hbond_atom_site_label_A
    _geom_hbond_site_symmetry_A
    _geom_hbond_distance_DH
    _geom_hbond_distance_HA
    _geom_hbond_distance_DA
    _geom_hbond_angle_DHA
    _geom_hbond_publ_flag
    N1 H1 O1 5_666 0.890(10)
                           1.970(10)
                                   2.8640(10)
                                            178.0(10)
                                                   yes
