# Supplementary material for: Low-temperature redetermination of 3,4,5,6-tetra­hydro­pyrimidin-2(1H)-one
Source: Acta Crystallogr Sect E Struct Rep Online. 2008 Apr 26;64(Pt 5):o914. doi: 10.1107/S160053680801115X (PMC2961143; doi:10.1107/S160053680801115X)
Supplement: Supplementary file 2 [file e-64-0o914-Isup2.hkl]

# 
# h,k,l, Fc-squared, Fo-squared, sigma(Fo-squared) and status flag 
# 
data_I
_shelx_title '  Trimethyleneurea in Pnma' 
_shelx_refln_list_code          4 
_shelx_F_calc_maximum       72.78 
_exptl_crystal_F_000       216.00 
_reflns_d_resolution_high  0.7108 
 
loop_ 
 _symmetry_equiv_pos_as_xyz 
 'x, y, z' 
 '-x+1/2, -y, z+1/2' 
 '-x, y+1/2, -z' 
 'x+1/2, -y+1/2, -z+1/2' 
 '-x, -y, -z' 
 'x-1/2, y, -z-1/2' 
 'x, -y-1/2, z' 
 '-x-1/2, y-1/2, z-1/2' 
 
_cell_length_a     9.9958 
_cell_length_b     7.1327 
_cell_length_c     6.7365 
_cell_angle_alpha  90.000 
_cell_angle_beta   90.000 
_cell_angle_gamma  90.000 
 
_shelx_F_squared_multiplier     1.000 
 
loop_ 
 _refln_index_h 
 _refln_index_k 
 _refln_index_l 
 _refln_F_squared_calc 
 _refln_F_squared_meas 
 _refln_F_squared_sigma 
 _refln_observed_status 
   2   0   0     1188.55     1312.60     31.32 o 
   4   0   0      198.91      238.24      5.27 o 
   6   0   0       69.61       90.64      1.51 o 
   8   0   0      186.60      214.72      3.43 o 
  10   0   0       18.64       23.38      0.60 o 
  12   0   0      211.29      256.15      5.79 o 
   2   1   0     3510.47     3429.92     37.21 o 
   4   1   0        0.37        0.39      0.05 o 
   6   1   0        3.93        5.04      0.14 o 
   8   1   0        0.18        0.03      0.07 o 
  10   1   0      235.44      267.31      6.01 o 
  12   1   0       75.45       87.09      3.59 o 
   0   2   0      135.71      170.31      2.47 o 
   2   2   0     1048.22     1082.76      9.28 o 
   4   2   0      644.60      675.80      7.75 o 
   6   2   0      223.01      238.50      3.22 o 
   8   2   0       75.24       70.85      1.01 o 
  10   2   0       52.64       54.22      0.66 o 
  12   2   0       68.44       74.03      2.07 o 
   2   3   0      735.73      784.85      5.84 o 
   4   3   0       56.43       56.12      0.54 o 
   6   3   0        8.70        4.98      0.12 o 
   8   3   0       36.51       37.13      0.47 o 
  10   3   0      118.92      114.86      1.24 o 
  12   3   0      178.11      182.31      3.87 o 
   0   4   0      435.19      370.71      3.63 o 
   2   4   0      278.11      280.64      2.29 o 
   4   4   0      245.83      259.69      2.11 o 
   6   4   0      228.24      217.89      1.93 o 
   8   4   0       33.39       33.19      0.59 o 
  10   4   0       85.18       82.18      1.07 o 
  12   4   0       44.71       44.49      1.48 o 
   2   5   0      494.58      471.61      3.61 o 
   4   5   0       14.92       14.68      0.23 o 
   6   5   0        0.46        0.83      0.22 o 
   8   5   0       12.39       12.12      0.30 o 
  10   5   0      163.17      157.42      1.68 o 
  12   5   0       44.60       44.73      1.50 o 
   0   6   0     2574.77     2456.07     26.09 o 
   2   6   0      137.67      124.80      1.11 o 
   4   6   0       30.49       30.67      0.43 o 
   6   6   0       29.97       32.39      0.42 o 
   8   6   0       80.21       72.12      0.98 o 
  10   6   0        5.95        5.47      0.24 o 
   2   7   0      266.49      255.58      2.33 o 
   4   7   0       12.03       11.04      0.23 o 
   6   7   0        0.54        0.86      0.14 o 
   8   7   0        2.14        2.10      0.18 o 
  10   7   0       77.96       80.27      2.20 o 
   0   8   0       22.00       20.78      0.55 o 
   2   8   0      116.65      113.33      1.16 o 
   4   8   0       57.22       60.47      0.71 o 
   6   8   0        7.44        8.01      0.30 o 
   8   8   0       20.86       23.31      0.50 o 
   2   9   0       87.97       89.48      1.07 o 
   4   9   0        2.19        1.93      0.15 o 
   6   9   0        1.28        1.59      0.38 o 
   1   0   1      268.64      310.12      5.10 o 
   2   0   1     4184.33     3828.20     77.81 o 
   3   0   1     5297.29     4872.83     67.33 o 
   4   0   1      890.70      930.74     16.50 o 
   5   0   1        0.04       -0.03      0.05 o 
   6   0   1       59.13       62.60      1.16 o 
   7   0   1       75.25       86.33      0.92 o 
   8   0   1       18.59       17.77      0.48 o 
   9   0   1      194.30      219.76      3.56 o 
  10   0   1      197.29      203.33      2.70 o 
  11   0   1        7.52        8.07      0.29 o 
  12   0   1        2.53        2.22      0.39 o 
  13   0   1       19.38       23.52      0.72 o 
   0   1   1     1688.57     1682.91     32.09 o 
   1   1   1      850.02      883.22      5.12 o 
   2   1   1      178.54      177.79      1.00 o 
   3   1   1        1.05        0.77      0.03 o 
   4   1   1       71.82       83.67      1.12 o 
   5   1   1      139.19      156.39      1.94 o 
   6   1   1      124.30      134.58      1.23 o 
   7   1   1      151.65      168.87      1.70 o 
   8   1   1      103.17      111.88      1.35 o 
   9   1   1       71.75       79.45      0.80 o 
  10   1   1        1.44        1.99      0.12 o 
  11   1   1        0.07        0.16      0.10 o 
  12   1   1        6.67        7.30      0.28 o 
  13   1   1       57.44       64.22      1.35 o 
   1   2   1      735.34      775.50      4.23 o 
   2   2   1      499.66      503.76      3.52 o 
   3   2   1      429.99      475.12      2.88 o 
   4   2   1        8.70       10.08      0.12 o 
   5   2   1      326.34      331.87      2.12 o 
   6   2   1       32.63       35.56      0.34 o 
   7   2   1       24.34       23.16      0.29 o 
   8   2   1       26.76       28.91      0.37 o 
   9   2   1        0.94        0.49      0.08 o 
  10   2   1       61.83       59.12      0.67 o 
  11   2   1        9.35        8.49      0.25 o 
  12   2   1        3.75        4.16      0.26 o 
  13   2   1       13.43       13.28      0.44 o 
   0   3   1     2027.95     2232.94     14.98 o 
   1   3   1       18.62       15.41      0.11 o 
   2   3   1        3.86        3.39      0.06 o 
   3   3   1       95.94       98.16      0.57 o 
   4   3   1      245.07      263.26      1.55 o 
   5   3   1       11.30        9.52      0.11 o 
   6   3   1       40.46       42.03      0.34 o 
   7   3   1       21.24       23.24      0.26 o 
   8   3   1       24.52       21.44      0.25 o 
   9   3   1       66.52       59.90      0.53 o 
  10   3   1       62.19       61.27      0.63 o 
  11   3   1       35.74       36.79      0.45 o 
  12   3   1      197.35      204.48      2.70 o 
  13   3   1        0.99        1.54      0.40 o 
   1   4   1      238.00      239.99      1.24 o 
   2   4   1      119.96      146.70      0.80 o 
   3   4   1      430.78      426.98      2.28 o 
   4   4   1        2.18        2.02      0.12 o 
   5   4   1      142.14      146.95      0.87 o 
   6   4   1       32.89       35.57      0.26 o 
   7   4   1        0.02        0.11      0.05 o 
   8   4   1       50.07       48.91      0.43 o 
   9   4   1        0.66        0.69      0.11 o 
  10   4   1       37.31       37.62      0.49 o 
  11   4   1        2.82        2.61      0.17 o 
  12   4   1        3.78        3.76      0.32 o 
   0   5   1      254.33      234.44      1.84 o 
   1   5   1      167.58      156.83      0.90 o 
   2   5   1        8.09        7.83      0.10 o 
   3   5   1        0.49        0.52      0.04 o 
   4   5   1       11.27       10.98      0.31 o 
   5   5   1       77.00       76.06      0.51 o 
   6   5   1       15.45       13.72      0.17 o 
   7   5   1       86.98       78.95      0.61 o 
   8   5   1       60.43       56.78      0.48 o 
   9   5   1       31.73       31.81      0.54 o 
  10   5   1        3.94        3.56      0.17 o 
  11   5   1        0.79        0.93      0.13 o 
  12   5   1        4.56        5.46      0.37 o 
   1   6   1       39.71       35.91      0.30 o 
   2   6   1      382.04      364.93      2.19 o 
   3   6   1      581.26      558.81      3.31 o 
   4   6   1      106.32       93.32      0.64 o 
   5   6   1        0.43        0.20      0.05 o 
   6   6   1       20.41       17.78      0.21 o 
   7   6   1       20.00       17.97      0.21 o 
   8   6   1        8.92        9.12      0.18 o 
   9   6   1       79.43       81.03      0.84 o 
  10   6   1       91.35       92.33      1.03 o 
  11   6   1        5.12        5.15      0.20 o 
   0   7   1      133.78      125.11      1.23 o 
   1   7   1       27.58       26.69      0.27 o 
   2   7   1       39.73       35.39      0.32 o 
   3   7   1        0.17        0.16      0.06 o 
   4   7   1       11.51       10.52      0.16 o 
   5   7   1       39.14       36.64      0.38 o 
   6   7   1       58.15       53.75      0.50 o 
   7   7   1       23.20       21.83      0.28 o 
   8   7   1       39.31       37.87      0.46 o 
   9   7   1       28.73       27.32      0.48 o 
   1   8   1       75.69       74.84      0.61 o 
   2   8   1       23.46       26.45      0.28 o 
   3   8   1       32.10       31.67      0.33 o 
   4   8   1       22.81       22.45      0.29 o 
   5   8   1       54.29       56.03      0.53 o 
   6   8   1       10.62       10.63      0.20 o 
   7   8   1        0.53        0.46      0.10 o 
   8   8   1        1.91        2.31      0.18 o 
   0   9   1      141.37      147.17      1.60 o 
   1   9   1        3.53        3.71      0.14 o 
   2   9   1        0.02        0.10      0.08 o 
   3   9   1        4.74        4.56      0.15 o 
   4   9   1       46.45       51.33      0.56 o 
   5   9   1        1.70        1.49      0.12 o 
   6   9   1        6.17        6.47      0.33 o 
   0   0   2      114.16      136.98      1.23 o 
   1   0   2      146.27      157.84      1.57 o 
   2   0   2       72.05       75.20      0.85 o 
   3   0   2      983.97     1040.63     14.33 o 
   4   0   2      228.29      231.21      4.83 o 
   5   0   2      673.29      727.28     14.93 o 
   6   0   2     1812.96     1930.78     29.74 o 
   7   0   2       31.84       32.90      0.59 o 
   8   0   2      132.27      131.19      1.79 o 
   9   0   2        7.03        4.88      0.27 o 
  10   0   2       55.58       52.28      1.00 o 
  11   0   2        7.94        8.92      0.41 o 
  12   0   2        2.24        1.68      0.26 o 
  13   0   2       52.64       49.45      0.96 o 
   1   1   2      170.93      166.85      1.24 o 
   2   1   2       36.31       42.39      0.35 o 
   3   1   2       56.53       54.19      0.44 o 
   4   1   2      805.58      892.33      6.21 o 
   5   1   2       97.81      110.40      0.76 o 
   6   1   2      121.59      125.50      0.93 o 
   7   1   2       75.97       85.75      0.79 o 
   8   1   2       31.80       34.42      0.40 o 
   9   1   2        7.88        7.54      0.19 o 
  10   1   2       10.07       11.08      0.24 o 
  11   1   2       57.20       51.70      0.63 o 
  12   1   2       45.51       45.31      0.65 o 
  13   1   2        1.43        1.69      0.16 o 
   0   2   2     1618.73     1744.52     14.30 o 
   1   2   2      545.16      574.21      3.00 o 
   2   2   2      594.75      629.87      3.19 o 
   3   2   2        3.68        3.76      0.06 o 
   4   2   2       18.87       21.64      0.18 o 
   5   2   2        0.68        0.03      0.03 o 
   6   2   2        7.22       10.33      0.12 o 
   7   2   2      214.72      208.00      1.30 o 
   8   2   2       23.83       24.41      0.31 o 
   9   2   2       21.75       21.40      0.33 o 
  10   2   2        7.25        7.17      0.18 o 
  11   2   2       17.32       16.22      0.29 o 
  12   2   2       27.44       27.85      0.42 o 
  13   2   2        0.09        0.21      0.11 o 
   1   3   2      151.23      163.73      0.85 o 
   2   3   2      483.29      543.52      3.10 o 
   3   3   2      274.39      270.67      1.63 o 
   4   3   2       98.19      105.42      0.61 o 
   5   3   2      111.38      113.90      0.68 o 
   6   3   2      140.56      136.85      0.91 o 
   7   3   2        5.32        5.45      0.15 o 
   8   3   2      191.72      189.93      1.47 o 
   9   3   2      281.31      265.03      2.17 o 
  10   3   2      103.05       99.18      0.92 o 
  11   3   2        5.25        6.04      0.26 o 
  12   3   2       36.14       34.46      0.52 o 
  13   3   2        4.34        4.15      0.24 o 
   0   4   2      979.39     1035.66      7.29 o 
   1   4   2       93.27      105.54      0.58 o 
   2   4   2      227.17      239.56      1.35 o 
   3   4   2       25.88       24.55      0.19 o 
   4   4   2        0.79        1.10      0.06 o 
   5   4   2        9.10        8.63      0.13 o 
   6   4   2       10.03        8.17      0.13 o 
   7   4   2      125.70      123.40      0.88 o 
   8   4   2       15.86       16.68      0.24 o 
   9   4   2       16.24       16.79      0.24 o 
  10   4   2        5.60        6.65      0.19 o 
  11   4   2        7.25        7.27      0.23 o 
  12   4   2       36.83       38.04      0.56 o 
   1   5   2       10.63       11.71      0.13 o 
   2   5   2        0.81        1.30      0.05 o 
   3   5   2       44.47       45.35      0.32 o 
   4   5   2      217.35      192.54      1.09 o 
   5   5   2       47.27       43.08      0.37 o 
   6   5   2       47.39       42.64      0.37 o 
   7   5   2       38.60       33.99      0.34 o 
   8   5   2       14.36       14.90      0.24 o 
   9   5   2        0.23        0.33      0.08 o 
  10   5   2       12.23       12.71      0.29 o 
  11   5   2       55.94       53.60      0.70 o 
   0   6   2        7.37        5.51      0.16 o 
   1   6   2       14.86       16.54      0.19 o 
   2   6   2        6.83        4.08      0.10 o 
   3   6   2      107.27       95.01      0.68 o 
   4   6   2       55.89       61.82      0.50 o 
   5   6   2      148.02      139.39      1.01 o 
   6   6   2      486.80      467.03      3.08 o 
   7   6   2       16.87       17.18      0.23 o 
   8   6   2       44.94       42.80      0.45 o 
   9   6   2        6.54        7.61      0.24 o 
  10   6   2       27.37       28.64      0.51 o 
   1   7   2       32.06       30.16      0.29 o 
   2   7   2        9.62       10.02      0.16 o 
   3   7   2        2.74        2.78      0.10 o 
   4   7   2      160.03      143.57      1.15 o 
   5   7   2       17.36       15.15      0.22 o 
   6   7   2       31.91       28.53      0.33 o 
   7   7   2       16.42       14.19      0.27 o 
   8   7   2       21.40       20.55      0.34 o 
   9   7   2       13.45       13.63      0.35 o 
   0   8   2       98.22      103.04      1.07 o 
   1   8   2       73.72       73.52      0.60 o 
   2   8   2       36.93       37.99      0.38 o 
   3   8   2        7.67        8.11      0.17 o 
   4   8   2        1.04        0.86      0.09 o 
   5   8   2        1.33        2.07      0.12 o 
   6   8   2        4.45        4.50      0.15 o 
   7   8   2       88.57       92.84      0.95 o 
   1   9   2       19.21       22.52      0.29 o 
   2   9   2       50.90       56.61      0.55 o 
   3   9   2       39.06       40.97      0.47 o 
   4   9   2       19.56       20.04      0.31 o 
   5   9   2       25.63       27.88      0.55 o 
   1   0   3      121.42      126.66      1.02 o 
   2   0   3       38.69       40.17      0.34 o 
   3   0   3      217.24      264.70      2.20 o 
   4   0   3      635.97      727.42      6.01 o 
   5   0   3      449.25      473.04      4.27 o 
   6   0   3       70.07       64.72      0.86 o 
   7   0   3      104.59      107.73      1.58 o 
   8   0   3      379.46      364.94      4.15 o 
   9   0   3       59.43       64.32      0.91 o 
  10   0   3        0.87        0.92      0.14 o 
  11   0   3       33.16       27.31      0.53 o 
  12   0   3       12.66       11.57      0.35 o 
  13   0   3        6.38        6.01      0.49 o 
   0   1   3      180.48      203.38      1.60 o 
   1   1   3      114.43      128.07      0.66 o 
   2   1   3      159.88      183.79      0.96 o 
   3   1   3      454.23      503.41      2.82 o 
   4   1   3        7.37        6.21      0.09 o 
   5   1   3       76.15       71.61      0.53 o 
   6   1   3       45.30       54.07      0.95 o 
   7   1   3       84.66       86.41      0.74 o 
   8   1   3       26.00       24.00      0.31 o 
   9   1   3       58.79       53.31      0.56 o 
  10   1   3       23.37       23.19      0.33 o 
  11   1   3        0.03        0.01      0.08 o 
  12   1   3       14.06       13.24      0.27 o 
  13   1   3        0.72        1.15      0.24 o 
   1   2   3       86.32       83.53      0.49 o 
   2   2   3        8.70        9.59      0.09 o 
   3   2   3      267.60      284.68      1.47 o 
   4   2   3      522.24      524.47      3.06 o 
   5   2   3       16.59       17.27      0.16 o 
   6   2   3       27.37       25.84      0.25 o 
   7   2   3        1.59        1.99      0.10 o 
   8   2   3       67.34       60.25      0.60 o 
   9   2   3      146.66      140.83      1.16 o 
  10   2   3       10.71       10.01      0.20 o 
  11   2   3       42.20       43.59      0.51 o 
  12   2   3        0.86        0.46      0.11 o 
  13   2   3        1.00        0.70      0.16 o 
   0   3   3       10.19        6.80      0.12 o 
   1   3   3      131.97      140.63      0.75 o 
   2   3   3      357.41      389.83      2.00 o 
   3   3   3        4.72        5.22      0.08 o 
   4   3   3       16.20       15.51      0.16 o 
   5   3   3        0.13        0.23      0.04 o 
   6   3   3      880.17      849.65      5.83 o 
   7   3   3      302.66      288.69      2.05 o 
   8   3   3        7.92        8.11      0.18 o 
   9   3   3      143.07      137.64      1.22 o 
  10   3   3       23.83       23.49      0.36 o 
  11   3   3        0.28        0.47      0.24 o 
  12   3   3        7.20        6.67      0.24 o 
   1   4   3        8.89        8.85      0.09 o 
   2   4   3       14.12       13.66      0.12 o 
   3   4   3      150.88      144.64      0.92 o 
   4   4   3      283.42      286.27      1.83 o 
   5   4   3       10.49       11.29      0.16 o 
   6   4   3       17.39       17.53      0.23 o 
   7   4   3        1.57        1.61      0.10 o 
   8   4   3       37.63       37.50      0.40 o 
   9   4   3      117.58      112.41      1.09 o 
  10   4   3        0.17        0.00      0.10 o 
  11   4   3       51.97       51.65      0.69 o 
  12   4   3        1.11        0.75      0.15 o 
   0   5   3        2.66        3.14      0.11 o 
   1   5   3       16.53       11.30      0.13 o 
   2   5   3       52.32       42.66      0.31 o 
   3   5   3      128.21      114.98      0.72 o 
   4   5   3        0.08        0.88      0.06 o 
   5   5   3       36.98       36.76      0.31 o 
   6   5   3       28.77       27.27      0.33 o 
   7   5   3       40.10       38.42      0.43 o 
   8   5   3       31.33       31.23      0.38 o 
   9   5   3       40.51       40.97      0.48 o 
  10   5   3       15.78       16.93      0.32 o 
  11   5   3        0.23        0.34      0.13 o 
   1   6   3        7.76        3.35      0.09 o 
   2   6   3        7.72       10.27      0.15 o 
   3   6   3       31.26       26.26      0.29 o 
   4   6   3      163.20      153.24      1.10 o 
   5   6   3      114.33      107.54      0.81 o 
   6   6   3       34.47       40.34      0.49 o 
   7   6   3       35.68       33.99      0.44 o 
   8   6   3      163.46      165.41      1.51 o 
   9   6   3       24.90       24.76      0.42 o 
  10   6   3        0.82        0.62      0.16 o 
   0   7   3       51.70       50.79      0.60 o 
   1   7   3       47.97       38.89      0.35 o 
   2   7   3       13.69       11.16      0.18 o 
   3   7   3       91.27       81.65      0.68 o 
   4   7   3        8.04       10.99      0.19 o 
   5   7   3       17.83       17.18      0.24 o 
   6   7   3        9.86        9.40      0.22 o 
   7   7   3       29.73       29.52      0.42 o 
   8   7   3        4.20        5.41      0.25 o 
   9   7   3       19.08       21.27      0.65 o 
   1   8   3        0.18        0.29      0.07 o 
   2   8   3        9.69        9.79      0.21 o 
   3   8   3       51.04       53.30      0.51 o 
   4   8   3      128.74      135.00      1.06 o 
   5   8   3        1.92        1.72      0.12 o 
   6   8   3        7.76        8.20      0.23 o 
   7   8   3        1.04        1.26      0.38 o 
   0   9   3        0.17       -0.08      0.10 o 
   1   9   3       13.07       15.98      0.26 o 
   2   9   3       62.36       68.09      0.63 o 
   3   9   3        0.77        1.22      0.13 o 
   4   9   3        0.76        0.79      0.18 o 
   0   0   4      185.32      207.94      2.36 o 
   1   0   4      163.25      191.75      1.44 o 
   2   0   4      445.61      501.53      3.64 o 
   3   0   4      128.24      136.39      1.19 o 
   4   0   4       12.60       12.88      0.17 o 
   5   0   4        0.79        0.92      0.10 o 
   6   0   4       52.52       41.28      0.57 o 
   7   0   4        0.01        0.42      0.11 o 
   8   0   4       98.24       87.74      1.17 o 
   9   0   4       98.02       96.82      1.29 o 
  10   0   4       67.44       59.23      0.90 o 
  11   0   4       22.70       24.99      0.53 o 
  12   0   4       37.54       36.25      0.68 o 
   1   1   4      174.13      185.69      0.93 o 
   2   1   4        0.70        1.15      0.04 o 
   3   1   4       50.44       44.04      0.25 o 
   4   1   4        8.09        8.84      0.11 o 
   5   1   4        5.69        5.32      0.13 o 
   6   1   4      198.79      192.34      1.38 o 
   7   1   4        9.57       10.25      0.19 o 
   8   1   4      116.41      100.76      0.93 o 
   9   1   4        0.52        0.18      0.08 o 
  10   1   4       25.96       25.02      0.36 o 
  11   1   4       20.24       20.30      0.33 o 
  12   1   4       18.07       18.16      0.32 o 
   0   2   4       85.61       86.53      0.74 o 
   1   2   4      155.64      155.46      0.86 o 
   2   2   4       21.49       23.95      0.17 o 
   3   2   4       54.10       46.86      0.28 o 
   4   2   4       21.91       21.13      0.20 o 
   5   2   4       43.24       38.82      0.32 o 
   6   2   4      425.67      416.16      2.98 o 
   7   2   4       13.62       13.50      0.20 o 
   8   2   4       48.25       46.26      0.48 o 
   9   2   4        0.60        0.49      0.08 o 
  10   2   4        0.80        0.64      0.10 o 
  11   2   4        6.21        6.90      0.20 o 
  12   2   4       25.51       23.31      0.39 o 
   1   3   4       58.70       59.78      0.38 o 
   2   3   4       27.53       28.11      0.20 o 
   3   3   4      351.57      333.44      1.79 o 
   4   3   4     1075.62     1064.91      6.70 o 
   5   3   4       39.90       35.33      0.33 o 
   6   3   4      112.31      105.69      0.76 o 
   7   3   4        1.18        1.57      0.09 o 
   8   3   4       88.23       79.72      0.77 o 
   9   3   4       34.64       33.83      0.42 o 
  10   3   4       20.46       18.77      0.31 o 
  11   3   4       33.38       34.93      0.46 o 
  12   3   4        1.28        1.48      0.27 o 
   0   4   4        4.53        2.98      0.09 o 
   1   4   4       57.47       58.05      0.36 o 
   2   4   4       17.39       18.05      0.16 o 
   3   4   4       21.04       21.39      0.20 o 
   4   4   4       12.06       12.17      0.18 o 
   5   4   4       18.55       18.31      0.23 o 
   6   4   4      334.39      322.94      2.29 o 
   7   4   4        1.20        1.35      0.10 o 
   8   4   4       64.49       60.86      0.62 o 
   9   4   4        0.01       -0.12      0.09 o 
  10   4   4        0.51        0.72      0.12 o 
  11   4   4        1.60        1.82      0.16 o 
   1   5   4       60.23       45.02      0.32 o 
   2   5   4        6.40        7.50      0.11 o 
   3   5   4       11.14       12.44      0.20 o 
   4   5   4        1.38        0.96      0.07 o 
   5   5   4        8.46        8.33      0.15 o 
   6   5   4      103.80      105.74      0.85 o 
   7   5   4        2.71        2.67      0.13 o 
   8   5   4       79.63       77.48      0.82 o 
   9   5   4        0.43        0.56      0.11 o 
  10   5   4        4.94        5.62      0.21 o 
   0   6   4       47.02       41.91      0.47 o 
   1   6   4       35.46       25.64      0.25 o 
   2   6   4      106.33      107.50      0.77 o 
   3   6   4       27.29       20.29      0.23 o 
   4   6   4        1.93        2.53      0.11 o 
   5   6   4        0.78        0.91      0.09 o 
   6   6   4       39.76       43.84      0.50 o 
   7   6   4        0.00        0.00      0.09 o 
   8   6   4       42.92       46.48      0.66 o 
   9   6   4       51.80       51.95      0.70 o 
   1   7   4       41.79       31.96      0.33 o 
   2   7   4        9.87        9.23      0.17 o 
   3   7   4       19.85       20.96      0.27 o 
   4   7   4        6.39        5.57      0.17 o 
   5   7   4        0.10        0.06      0.08 o 
   6   7   4       70.75       75.01      0.80 o 
   7   7   4        9.35        9.45      0.24 o 
   8   7   4       40.03       45.08      1.06 o 
   0   8   4       32.64       32.09      0.53 o 
   1   8   4       33.54       35.21      0.37 o 
   2   8   4       16.32       16.94      0.25 o 
   3   8   4        2.48        3.05      0.13 o 
   4   8   4        0.00       -0.04      0.09 o 
   5   8   4       25.29       24.88      0.43 o 
   6   8   4      148.15      159.22      3.74 o 
   1   9   4       14.98       14.69      0.58 o 
   1   0   5      455.63      470.67      3.69 o 
   2   0   5       17.05       16.08      0.21 o 
   3   0   5        4.70        3.74      0.16 o 
   4   0   5       42.47       33.49      0.44 o 
   5   0   5       15.84       17.52      0.33 o 
   6   0   5        1.51        0.87      0.11 o 
   7   0   5        1.51        3.90      0.18 o 
   8   0   5       95.48       77.12      1.08 o 
   9   0   5        1.65        2.11      0.18 o 
  10   0   5        6.10        7.01      0.28 o 
  11   0   5      164.39      156.56      2.02 o 
   0   1   5      135.89      138.16      1.07 o 
   1   1   5       17.08       18.37      0.15 o 
   2   1   5       38.52       40.45      0.26 o 
   3   1   5        0.20        0.09      0.04 o 
   4   1   5       36.61       32.31      0.29 o 
   5   1   5       17.11       11.84      0.19 o 
   6   1   5      100.21       83.08      0.72 o 
   7   1   5       24.18       22.96      0.32 o 
   8   1   5        2.44        2.61      0.12 o 
   9   1   5      100.24       97.46      0.94 o 
  10   1   5       41.72       36.51      0.47 o 
  11   1   5       13.81       12.82      0.27 o 
   1   2   5       10.29        9.95      0.10 o 
   2   2   5      157.08      157.41      0.82 o 
   3   2   5      268.17      263.11      1.49 o 
   4   2   5       16.68       17.54      0.17 o 
   5   2   5       23.05       18.57      0.22 o 
   6   2   5        0.01        0.01      0.06 o 
   7   2   5        7.17        7.06      0.16 o 
   8   2   5        2.82        2.57      0.11 o 
   9   2   5       82.65       80.75      0.81 o 
  10   2   5       21.43       21.88      0.35 o 
  11   2   5        4.10        4.26      0.18 o 
   0   3   5      715.60      708.23      5.45 o 
   1   3   5      429.53      420.56      2.25 o 
   2   3   5      226.10      226.50      1.25 o 
   3   3   5      155.70      147.22      0.93 o 
   4   3   5       11.91       11.40      0.17 o 
   5   3   5       12.61       10.18      0.16 o 
   6   3   5        6.99        6.76      0.15 o 
   7   3   5      104.89      101.45      0.85 o 
   8   3   5       17.33       16.83      0.27 o 
   9   3   5        2.47        3.26      0.15 o 
  10   3   5        9.00        8.95      0.23 o 
  11   3   5       18.89       21.35      0.69 o 
   1   4   5        9.17        8.64      0.11 o 
   2   4   5      137.49      140.50      0.86 o 
   3   4   5      148.37      138.13      0.96 o 
   4   4   5       35.97       35.52      0.34 o 
   5   4   5       35.05       34.33      0.35 o 
   6   4   5        0.74        0.73      0.09 o 
   7   4   5       10.22       11.47      0.22 o 
   8   4   5        0.40        0.36      0.10 o 
   9   4   5       39.36       38.72      0.49 o 
  10   4   5       27.16       26.43      0.46 o 
   0   5   5       93.84       97.80      0.86 o 
   1   5   5       20.18       20.61      0.20 o 
   2   5   5       18.13       16.43      0.19 o 
   3   5   5        2.25        3.44      0.12 o 
   4   5   5       14.59       13.12      0.22 o 
   5   5   5       27.86       28.36      0.32 o 
   6   5   5       45.74       48.90      0.54 o 
   7   5   5        2.57        2.57      0.16 o 
   8   5   5        0.52        0.60      0.11 o 
   9   5   5       58.85       60.25      0.78 o 
   1   6   5      144.97      134.90      0.85 o 
   2   6   5        4.19        3.29      0.10 o 
   3   6   5        7.93        9.62      0.19 o 
   4   6   5       27.12       31.72      0.38 o 
   5   6   5        6.38        8.05      0.20 o 
   6   6   5        0.70        0.97      0.13 o 
   7   6   5        0.44        0.40      0.12 o 
   8   6   5       55.20       60.40      1.25 o 
   0   7   5       27.42       30.44      0.49 o 
   1   7   5        0.23        0.10      0.07 o 
   2   7   5       10.88        9.37      0.20 o 
   3   7   5        0.33        0.04      0.08 o 
   4   7   5       13.47       13.76      0.26 o 
   5   7   5        0.38        1.19      0.11 o 
   6   7   5       45.34       50.93      0.67 o 
   1   8   5        8.56       10.16      0.21 o 
   2   8   5       40.76       42.54      0.51 o 
   3   8   5      104.19      108.17      1.17 o 
   4   8   5        6.95        7.31      0.39 o 
   0   0   6       24.83       21.45      0.58 o 
   1   0   6      200.40      190.53      1.69 o 
   2   0   6       57.20       62.85      0.71 o 
   3   0   6       48.12       50.29      0.61 o 
   4   0   6      129.82      108.97      1.14 o 
   5   0   6       48.48       36.18      0.55 o 
   6   0   6       12.36        8.91      0.26 o 
   7   0   6        0.05        0.17      0.10 o 
   8   0   6       65.86       62.73      0.86 o 
   9   0   6       17.73       16.99      0.43 o 
  10   0   6        7.93        7.74      0.32 o 
   1   1   6        2.36        2.19      0.08 o 
   2   1   6       25.69       20.90      0.21 o 
   3   1   6      241.69      224.03      1.53 o 
   4   1   6        3.32        2.27      0.10 o 
   5   1   6       41.35       39.86      0.42 o 
   6   1   6        6.00        6.79      0.16 o 
   7   1   6        0.32        0.00      0.07 o 
   8   1   6        0.00        0.06      0.08 o 
   9   1   6        4.68        4.38      0.21 o 
  10   1   6        1.98        2.04      0.15 o 
   0   2   6      380.86      386.61      2.71 o 
   1   2   6        7.34        7.24      0.11 o 
   2   2   6       34.09       31.90      0.27 o 
   3   2   6       17.31       16.11      0.18 o 
   4   2   6        0.00        0.04      0.05 o 
   5   2   6       44.45       43.95      0.43 o 
   6   2   6       35.90       35.25      0.37 o 
   7   2   6        0.00        0.03      0.07 o 
   8   2   6       10.08       10.33      0.22 o 
   9   2   6       49.85       51.12      0.60 o 
  10   2   6        5.48        6.44      0.26 o 
   1   3   6      300.71      295.67      1.67 o 
   2   3   6      283.66      273.38      1.56 o 
   3   3   6       27.73       28.21      0.24 o 
   4   3   6        6.70        6.46      0.13 o 
   5   3   6        0.15        0.11      0.06 o 
   6   3   6        0.04       -0.06      0.07 o 
   7   3   6       49.60       52.97      0.56 o 
   8   3   6        0.19        0.35      0.09 o 
   9   3   6        2.13        1.98      0.14 o 
  10   3   6      149.12      148.38      3.71 o 
   0   4   6      309.79      301.15      2.55 o 
   1   4   6        3.41        3.18      0.10 o 
   2   4   6       43.13       45.81      0.38 o 
   3   4   6       31.99       30.89      0.29 o 
   4   4   6        0.01       -0.09      0.06 o 
   5   4   6       46.67       47.80      0.46 o 
   6   4   6        7.51        7.14      0.17 o 
   7   4   6        1.80        2.02      0.12 o 
   8   4   6        7.53        7.74      0.20 o 
   9   4   6       44.60       46.97      1.10 o 
   1   5   6        1.25        1.25      0.08 o 
   2   5   6       20.88       22.45      0.27 o 
   3   5   6      173.72      182.46      1.46 o 
   4   5   6        0.89        1.17      0.17 o 
   5   5   6       11.37       10.50      0.23 o 
   6   5   6        3.31        3.88      0.16 o 
   7   5   6        2.13        2.12      0.14 o 
   0   6   6       23.87       27.22      0.39 o 
   1   6   6       95.11      100.83      0.80 o 
   2   6   6       24.35       24.12      0.30 o 
   3   6   6       25.41       24.19      0.33 o 
   4   6   6       61.47       62.63      0.66 o 
   5   6   6       30.46       37.00      0.55 o 
   6   6   6        7.22        9.04      0.27 o 
   1   7   6        0.46        0.76      0.11 o 
   2   7   6        3.91        5.63      0.19 o 
   3   7   6       73.67       84.67      0.87 o 
   4   7   6        6.26        7.45      0.33 o 
   1   0   7        5.78        5.17      0.18 o 
   2   0   7      250.99      231.02      2.24 o 
   3   0   7       31.75       26.49      0.41 o 
   4   0   7       46.17       49.68      0.64 o 
   5   0   7      135.05      131.42      1.54 o 
   6   0   7        1.73        1.56      0.15 o 
   7   0   7       28.53       28.67      0.65 o 
   8   0   7        8.43        7.45      0.28 o 
   9   0   7       28.80       28.90      0.92 o 
   0   1   7      323.18      303.03      3.28 o 
   1   1   7        2.77        2.70      0.10 o 
   2   1   7        9.35        9.35      0.16 o 
   3   1   7        4.50        4.85      0.13 o 
   4   1   7        2.81        2.03      0.10 o 
   5   1   7        0.21        0.22      0.08 o 
   6   1   7       58.06       56.24      0.57 o 
   7   1   7       14.23       13.35      0.24 o 
   8   1   7        0.65        0.85      0.11 o 
   9   1   7        1.43        1.20      0.43 o 
   1   2   7      110.11      111.63      0.75 o 
   2   2   7        4.42        4.48      0.11 o 
   3   2   7       89.91       90.57      0.71 o 
   4   2   7        2.17        2.22      0.10 o 
   5   2   7        2.52        3.16      0.13 o 
   6   2   7       20.59       22.28      0.32 o 
   7   2   7       20.07       22.84      0.33 o 
   8   2   7        0.29        0.08      0.10 o 
   0   3   7       21.82       19.99      0.34 o 
   1   3   7        2.39        2.88      0.10 o 
   2   3   7       26.77       28.25      0.25 o 
   3   3   7      100.86      103.87      0.73 o 
   4   3   7       36.13       31.73      0.31 o 
   5   3   7       91.59       90.48      0.80 o 
   6   3   7       14.40       14.15      0.25 o 
   7   3   7       39.19       38.35      0.47 o 
   8   3   7       91.67       92.57      1.19 o 
   1   4   7      115.08      120.66      1.08 o 
   2   4   7        1.94        1.58      0.08 o 
   3   4   7       65.48       63.96      0.54 o 
   4   4   7       12.54       12.79      0.22 o 
   5   4   7        4.72        4.82      0.15 o 
   6   4   7       15.01       16.87      0.27 o 
   7   4   7       23.36       23.83      0.40 o 
   0   5   7      243.73      260.73      3.04 o 
   1   5   7        0.10        0.02      0.09 o 
   2   5   7        1.08        1.30      0.10 o 
   3   5   7        0.41        0.57      0.09 o 
   4   5   7        4.11        4.56      0.16 o 
   5   5   7        0.06        0.09      0.09 o 
   6   5   7       65.37       67.49      0.93 o 
   1   6   7        1.86        2.72      0.14 o 
   2   6   7      145.55      164.03      1.44 o 
   3   6   7       14.01       16.80      0.30 o 
   4   6   7       20.99       22.06      0.38 o 
   0   0   8      176.71      161.44      2.91 o 
   1   0   8       55.92       58.75      0.80 o 
   2   0   8       33.43       32.03      0.54 o 
   3   0   8       15.97       17.10      0.38 o 
   4   0   8        2.87        3.11      0.17 o 
   5   0   8       68.96       67.81      0.94 o 
   6   0   8        0.12        0.22      0.14 o 
   7   0   8      248.13      253.23      6.86 o 
   1   1   8        1.42        1.66      0.11 o 
   2   1   8       14.65       14.27      0.24 o 
   3   1   8      100.32      101.66      0.88 o 
   4   1   8        3.67        3.39      0.12 o 
   5   1   8        6.23        5.85      0.17 o 
   6   1   8        2.89        2.81      0.14 o 
   7   1   8        7.50        7.39      0.37 o 
   0   2   8       13.47       14.66      0.38 o 
   1   2   8        8.76        8.81      0.24 o 
   2   2   8       25.80       25.81      0.35 o 
   3   2   8       64.31       69.60      0.66 o 
   4   2   8       13.91       13.07      0.21 o 
   5   2   8       24.46       26.38      0.36 o 
   6   2   8        3.29        3.15      0.20 o 
   7   2   8        0.00        0.07      0.21 o 
   1   3   8       15.64       17.64      0.27 o 
   2   3   8        7.31        7.39      0.18 o 
   3   3   8        0.96        0.99      0.11 o 
   4   3   8        0.20        0.26      0.09 o 
   5   3   8      181.84      187.98      1.59 o 
   6   3   8        0.67        1.18      0.18 o 
   0   4   8       14.00       14.66      0.39 o 
   1   4   8       19.52       22.45      0.41 o 
   2   4   8       14.39       16.15      0.35 o 
   3   4   8       72.26       77.21      0.93 o 
   4   4   8       11.28       11.74      0.24 o 
   5   4   8       15.75       15.70      0.37 o 
   1   5   8        0.46        0.46      0.11 o 
   2   5   8       10.96       11.82      0.33 o 
   1   0   9       35.21       35.22      0.68 o 
   2   0   9        7.57        8.33      0.33 o 
   3   0   9       42.43       43.80      0.70 o 
   4   0   9      175.18      180.97      4.47 o 
   0   1   9       25.10       26.31      0.57 o 
   1   1   9        0.15        0.21      0.11 o 
   2   1   9        5.78        6.04      0.22 o 
   3   1   9       10.71       11.39      0.30 o 
   4   1   9        1.57        1.40      0.18 o 
   1   2   9        0.45        0.52      0.12 o 
   2   2   9        0.57        0.78      0.14 o 
   3   2   9        1.71        2.22      0.18 o 
   1   3   9        0.37        0.58      0.23 o 
                                                 
